# Supplementary material for: “I Shouldn’t Have to Drive to the Suburbs”: Grocery Store Access, Transportation, and Food Security in Detroit During the COVID-19 Pandemic
Source: Nutrients. 2025 Jul 26;17(15):2441. doi: 10.3390/nu17152441 (PMC12348675; doi:10.3390/nu17152441)
Supplement: Supplementary file 1 [file nutrients-17-02441-s001.zip]

Archive with 1 entries (1 files):
- nutrients-3727138-supplementary.pdf
